# Supplementary material for: Human Respiratory Syncytial Virus in Vaccinated and Unvaccinated Adults, Georgia, USA, 2024–2025
Source: Emerg Infect Dis. 2026 May;32(5):827–9. doi: 10.3201/eid3205.251997 (PMC13175093; doi:10.3201/eid3205.251997)
Supplement: Appendix 2 — Full list of reference sequences for human respiratory syncytial virus in vaccinated and unvaccinated adults, Georgia, USA, 2024–2025. [file 25-1997-Techapp-s2.xlsx]

## Sheet: Appendix 2
Article DOI: http://doi.org/10.3201/eid3205.251997
EID cannot ensure accessibility for supplementary materials supplied by authors. Readers who have difficulty accessing supplementary content should contact the authors for assistance.
Human Respiratory Syncytial Virus in Vaccinated and Unvaccinated Adults, Georgia, USA, 2024–2025
Appendix 2 Table. Reference sequences included in phylogenetic analyses in this study. These sequences were filtered from the base dataset of the nextstrain build for RSV-A and RSV-B, updated on 2025-09-24. The accession numbers correspond to the Pathoplexus database.
RSV-A
PP_001GUMY	PP_001Q76Z	PP_001UMPA	PP_001V123	PP_001W29L	PP_001X24U	PP_001XFFT	PP_001Y5LQ	PP_001YWDE	PP_002XH4C	PP_0030AWU	PP_0030QNW	PP_003UZFD	PP_00462ZH
PP_001GUK2	PP_001Q78V	PP_001UMME	PP_001V1Z8	PP_001W39K	PP_001X1Z4	PP_001XFHN	PP_001Y5V6	PP_001YZF7	PP_002XH1J	PP_0030AXS	PP_0030QTL	PP_003UZ41	PP_004630F
PP_001GUJ4	PP_001Q77X	PP_001UMQ8	PP_001V206	PP_001W38M	PP_001X22Y	PP_001XFKJ	PP_001Y5U8	PP_001YZJ0	PP_002XHA0	PP_0030AT0	PP_0030QYA	PP_003UZH8	PP_004631D
PP_001GW7R	PP_001Q7AR	PP_001UMZQ	PP_001V222	PP_001W3AH	PP_001X23W	PP_001XFQ8	PP_001Y62S	PP_001Z0X5	PP_002XH68	PP_0030AZN	PP_0030QVG	PP_003UZAP	PP_00463AV
PP_001GWAK	PP_001Q7J8	PP_001UMT2	PP_001V25W	PP_001W3CD	PP_001X2CC	PP_001XFLG	PP_001Y5X2	PP_001Z15P	PP_002XH84	PP_0030BCW	PP_0030QWE	PP_003UZGB	PP_0046363
PP_001GUL0	PP_001Q7HA	PP_001UMXU	PP_001V2FA	PP_001W4Z3	PP_001X27N	PP_001XFPA	PP_001Y66J	PP_001Z2JV	PP_002XHGN	PP_0030B3E	PP_0030R5W	PP_003UZBM	PP_00463BT
PP_001GW9M	PP_001QD4X	PP_001UN1L	PP_001V2J3	PP_001W57M	PP_001X2AG	PP_001XFWW	PP_001Y63Q	PP_001Z3RE	PP_002XHDU	PP_0030BFQ	PP_0030RAL	PP_003UZPW	PP_00463CR
PP_001GWEB	PP_001QDF9	PP_001UMVY	PP_001V2G8	PP_001W55R	PP_001X2F6	PP_001XG5C	PP_001Y6C6	PP_001Z3U8	PP_002XHES	PP_0030BES	PP_0030RPT	PP_003UZEF	PP_004639X
PP_001GWCF	PP_001QDWC	PP_001UN2J	PP_001V2MX	PP_001W5UC	PP_001X2BE	PP_001XGP9	PP_001Y6E2	PP_001Z3X2	PP_002XHKF	PP_0030BJH	PP_0030RK1	PP_003UZJ6	PP_00463GH
PP_001GW8P	PP_001QDTJ	PP_001UN0N	PP_001V2QR	PP_001WC3N	PP_001X2E8	PP_001XGR5	PP_001Y6SB	PP_001Z3Y0	PP_002XHJH	PP_0030BDU	PP_0030RQR	PP_003UZK4	PP_00463FK
PP_001GWF9	PP_001QETH	PP_001UN3G	PP_001V2PT	PP_001WCGW	PP_001X2G4	PP_001XGVX	PP_001Y6W3	PP_001Z41U	PP_002XHLD	PP_0030BGN	PP_0030RVF	PP_003UZWG	PP_00463EM
PP_001GWLY	PP_001QEY7	PP_001UN4E	PP_001V2RP	PP_001WCFY	PP_001X2LV	PP_001XGXT	PP_001Y6X1	PP_001Z42S	PP_002XHN9	PP_0030BHK	PP_0030RMX	PP_003UZXE	PP_00463L8
PP_001GWNU	PP_001QFJ0	PP_001UN5C	PP_001V4G6	PP_001WFDZ	PP_001X2MT	PP_001XH0M	PP_001Y6U7	PP_001Z3W4	PP_002XHUX	PP_0030BKF	PP_0030RRP	PP_003UZYC	PP_00463HE
PP_001GWPS	PP_001QFPQ	PP_001UNA2	PP_001V4X9	PP_001WFLJ	PP_001X2JZ	PP_001XMAX	PP_001Y76H	PP_001Z44N	PP_002XHS1	PP_0030BLD	PP_0030RSM	PP_003V014	PP_00463RY
PP_001GX3Y	PP_001QGAG	PP_001UNFS	PP_001V503	PP_001WGVZ	PP_001X2QM	PP_001XM9Z	PP_001Y73P	PP_001Z45L	PP_002XNM6	PP_0030BQ5	PP_0030RTK	PP_003V022	PP_00463KA
PP_001GX4W	PP_001QGBE	PP_001UNB0	PP_001V5VC	PP_001WH5D	PP_001X2PP	PP_001XP9X	PP_001Y7E1	PP_001Z43Q	PP_002XUBM	PP_0030BXR	PP_0030RXB	PP_003V006	PP_00463P2
PP_001GX6S	PP_001QGE8	PP_001UN94	PP_001V6BE	PP_001WK0M	PP_001X2SH	PP_001XPAV	PP_001Y7LN	PP_001Z4AA	PP_002XU7V	PP_0030C0K	PP_0030RWD	PP_003UZZA	PP_00463SW
PP_001GX7Q	PP_001QHRJ	PP_001UN78	PP_001V6LV	PP_001WKR4	PP_001X2W9	PP_001XPCR	PP_001Y7SA	PP_001Z4E2	PP_002XU8T	PP_0030C2F	PP_0030RUH	PP_003V04Y	PP_00463VQ
PP_001GXBG	PP_001QHKW	PP_001UN86	PP_001V6JZ	PP_001WKQ6	PP_001X2UD	PP_001XPHE	PP_001Y7PG	PP_001Z47G	PP_002XU9R	PP_0030C1H	PP_0030S8P	PP_003V030	PP_004641C
PP_001GXCE	PP_001QL7J	PP_001UNDW	PP_001V6VB	PP_001WKS2	PP_001X2TF	PP_001XPDP	PP_001Y7YY	PP_001Z4LP	PP_002XUDH	PP_0030CFP	PP_0030S5V	PP_003V0AL	PP_0046454
PP_001GXH3	PP_001QLD6	PP_001UNEU	PP_001V73V	PP_001WKP8	PP_001X2VB	PP_001XPBT	PP_001Y8RB	PP_001Z4B8	PP_002XUFD	PP_0030CAZ	PP_0030S4X	PP_003V07S	PP_004649W
PP_001GXSK	PP_001QL1W	PP_001UNCY	PP_001V76P	PP_001WKVW	PP_001X2Z3	PP_001XPJC	PP_001Y8QD	PP_001Z4JT	PP_002XUCK	PP_0030CCV	PP_0030RY9	PP_003V0CG	PP_00464AU
PP_001GXUF	PP_001QM3R	PP_001UNGQ	PP_001V701	PP_001WKYQ	PP_001X2X7	PP_001XPGH	PP_001Y9B5	PP_001Z4C6	PP_002XUEF	PP_0030CMA	PP_0030SBH	PP_003V0K1	PP_004648Y
PP_001GXRM	PP_001QNB8	PP_001UNJK	PP_001V7AF	PP_001WKXS	PP_001X2Y5	PP_001XPL8	PP_001Y98B	PP_001Z4KR	PP_002XUH8	PP_0030CTY	PP_0030SAK	PP_003V09N	PP_00464FJ
PP_001GXX9	PP_001QTS6	PP_001UNKH	PP_001V7F5	PP_001WKZN	PP_001X3CB	PP_001XPEM	PP_001Y9PE	PP_001Z4MM	PP_002XUM0	PP_0030D1G	PP_0030S9M	PP_003V0EC	PP_00464EL
PP_001GXWB	PP_001QUGS	PP_001UNMD	PP_001V7NQ	PP_001WL0L	PP_001X3F5	PP_001XPFK	PP_001Y9NG	PP_001Z4F0	PP_002XUL2	PP_0030D4A	PP_0030SK0	PP_003V0MX	PP_00464RX
PP_001GXTH	PP_001QUND	PP_001UNP9	PP_001V7KW	PP_001WL3E	PP_001X3G3	PP_001XPP2	PP_001Y9U4	PP_001Z4RD	PP_002XUQU	PP_0030D0J	PP_0030SNU	PP_003V0J3	PP_00464UR
PP_001GXVD	PP_001QV0P	PP_001UNNB	PP_001V7PN	PP_001WL68	PP_001X69E	PP_001XPKA	PP_001Y9T6	PP_001Z4PH	PP_002XUPW	PP_0030D3C	PP_0030SLY	PP_003V0H5	PP_00464TT
PP_001GY03	PP_001QVCZ	PP_001UNS3	PP_001V800	PP_001WL4C	PP_001X6E4	PP_001XPM6	PP_001YA8A	PP_001Z4GY	PP_002XUNY	PP_0030DAY	PP_0030SMW	PP_003V0BJ	PP_00464ZF
PP_001GYF7	PP_001TDPL	PP_001UNT1	PP_001V82W	PP_001WL1J	PP_001X6KT	PP_001XPQ0	PP_001YAGU	PP_001Z4HV	PP_002XURS	PP_0030D90	PP_0030SVE	PP_003V0LZ	PP_00464YH
PP_001GYE9	PP_001TDY2	PP_001UNR5	PP_001V86N	PP_001WL84	PP_001X6JV	PP_001XPN4	PP_001YAEY	PP_001Z4U7	PP_002XUXE	PP_0030DCU	PP_0030SRN	PP_003V0DE	PP_0046545
PP_001GYH2	PP_001TE0Y	PP_001UNUZ	PP_001V8MR	PP_001WL5A	PP_001X6LR	PP_001XQM5	PP_001YAFW	PP_001Z4NK	PP_002XUTN	PP_0030DDS	PP_0030SUG	PP_003V0QR	PP_00465FH
PP_001GYNS	PP_001TEAC	PP_001UNWV	PP_001V8TD	PP_001WLA0	PP_001X6PK	PP_001XQTT	PP_001YAV1	PP_001Z4SB	PP_002XUUL	PP_0030DHH	PP_0030SSL	PP_003V0RP	PP_00465GF
PP_001GYX8	PP_001TFF1	PP_001UNVX	PP_001V8UB	PP_001WLBY	PP_001X6F2	PP_001XQUR	PP_001YBHQ	PP_001Z4W3	PP_002XUYC	PP_0030DR1	PP_0030SWC	PP_003V0NV	PP_00465RW
PP_001GYZ4	PP_001TFLQ	PP_001UP1K	PP_001V94R	PP_001WL76	PP_001X6G0	PP_001XQSV	PP_001YES3	PP_001Z4QF	PP_002XUSQ	PP_0030DQ3	PP_0030T7Q	PP_003V0PT	PP_0046660
PP_001KFDM	PP_001TGQF	PP_001UNXT	PP_001V9V8	PP_001WLES	PP_001X6NM	PP_001XQVP	PP_001YGES	PP_001Z4T9	PP_002XV16	PP_0030DZK	PP_0030TH3	PP_003V0VF	PP_0046636
PP_001KFFH	PP_001TGSB	PP_001UP4D	PP_001VA8G	PP_001WL92	PP_001X6RF	PP_001XQXK	PP_001YGCW	PP_001Z4X1	PP_002XUZA	PP_0030E49	PP_0030TKZ	PP_003V0UH	PP_00466CN
PP_001KFJA	PP_001TGW3	PP_001UP0M	PP_001VAW5	PP_001WLKF	PP_001X6Y1	PP_001XQWM	PP_001YGWT	PP_001Z50V	PP_002XUWG	PP_0030E2D	PP_0030TLX	PP_003V121	PP_0046644
PP_001KFK8	PP_001TGX1	PP_001UP2H	PP_001VBTA	PP_001WLFQ	PP_001X6TB	PP_001XR29	PP_001YGUX	PP_001Z4V5	PP_002XV9Q	PP_0030EBV	PP_0030TX9	PP_003V13Z	PP_004669U
PP_001KRSJ	PP_001TH8D	PP_001UNZP	PP_001VBSC	PP_001WLGN	PP_001X78F	PP_001XR0D	PP_001YGS1	PP_001Z51T	PP_002XV6W	PP_0030E73	PP_0030TZ5	PP_003V16T	PP_00466K7
PP_001KRTG	PP_001THA9	PP_001UP3F	PP_001VCQF	PP_001WLHK	PP_001X76K	PP_001XR45	PP_001YH91	PP_001Z4YZ	PP_002XV5Y	PP_0030EFM	PP_0030U2Z	PP_003V15V	PP_00466N1
PP_001KRWA	PP_001THB7	PP_001UPA1	PP_001VCT9	PP_001WLR3	PP_001X77H	PP_001XQYH	PP_001YH83	PP_001Z52R	PP_002XV7U	PP_0030EKC	PP_0030U11	PP_003V19M	PP_00466ST
PP_001KRUE	PP_001THFZ	PP_001UP85	PP_001VD4M	PP_001WLS1	PP_001X7D5	PP_001XR53	PP_001YHJG	PP_001Z53P	PP_002XVBL	PP_0030ESY	PP_0030U8M	PP_003V17R	PP_00466QX
PP_001KRVC	PP_001THPG	PP_001UP77	PP_001VDKQ	PP_001WM4B	PP_001X7C7	PP_001XQZF	PP_001YHKE	PP_001Z4ZX	PP_002XVFC	PP_0030EVS	PP_0030UBF	PP_003V1AK	PP_00466UP
PP_001MF8T	PP_001THV4	PP_001UP93	PP_001VE6G	PP_001WMBX	PP_001X7B9	PP_001XR61	PP_001YHN8	PP_001Z56H	PP_002XVL1	PP_0030F72	PP_0030V4U	PP_003V1DD	PP_004678V
PP_001MF9R	PP_001THQE	PP_001UPGP	PP_001VEC4	PP_001WMFP	PP_001X7JU	PP_001XR1B	PP_001YJ3C	PP_001Z54M	PP_002XVK3	PP_0030FFL	PP_0030V3W	PP_003V1F9	PP_00467EH
PP_001MRE5	PP_001THYY	PP_001UPFR	PP_001VERB	PP_001WMUW	PP_001X7GZ	PP_001XR37	PP_001YJ66	PP_001Z58D	PP_002XVPV	PP_0030FWP	PP_0030VKX	PP_003V1CF	PP_00467L4
PP_001MSC8	PP_001THW2	PP_001UPET	PP_001VEYX	PP_001WNDS	PP_001X7KS	PP_001XR8X	PP_001YJ58	PP_001Z5A9	PP_002XVJ5	PP_0030FUT	PP_0030VH1	PP_003V1EB	PP_00467GD
PP_001MSE4	PP_001TJ6G	PP_001URR2	PP_001VEXZ	PP_001WPHG	PP_001X7HW	PP_001XR7Z	PP_001YJKD	PP_001Z57F	PP_002XVMZ	PP_0030G47	PP_0030VPP	PP_003V1H4	PP_00467HA
PP_001MSNM	PP_001TJD2	PP_001URTY	PP_001VEZV	PP_001WR1D	PP_001X8C6	PP_001XRHC	PP_001YJGL	PP_001Z55K	PP_002XVNX	PP_0030G2B	PP_0030VQM	PP_003V1J2	PP_00467M2
PP_001MSJV	PP_001TJKP	PP_001USDS	PP_001VFC3	PP_001WZZ8	PP_001X96H	PP_001XRJA	PP_001YJTX	PP_001Z59B	PP_002XVRR	PP_0030G55	PP_0030VTF	PP_003V1MW	PP_00467UN
PP_001MSX3	PP_001TJGW	PP_001USM9	PP_001VFPE	PP_001X004	PP_001XB8B	PP_001XRK8	PP_001YJVT	PP_001Z5RC	PP_002XVSP	PP_0030GBT	PP_0030VY5	PP_003V1PS	PP_0046818
PP_001MT6K	PP_001TJE0	PP_001UT3B	PP_001VG0S	PP_001X03Y	PP_001XB6F	PP_001XRL6	PP_001YJXP	PP_001Z6FY	PP_002XVQT	PP_0030GAV	PP_0030W01	PP_003V1K0	PP_0046826
PP_001MT7H	PP_001TJLM	PP_001UT57	PP_001VGNF	PP_001WZWE	PP_001XB5H	PP_001XRM4	PP_001YK2D	PP_001Z84J	PP_002XW07	PP_0030GEM	PP_0030W9H	PP_003V1LY	PP_004686Y
PP_001MT9D	PP_001TJPF	PP_001UT65	PP_001VGZT	PP_001WZYA	PP_001XBEZ	PP_001XRRW	PP_001YKGK	PP_001Z8R9	PP_002XVVH	PP_0030GM6	PP_0030WG3	PP_003V1NU	PP_0046842
PP_001MTAB	PP_001TJQD	PP_001UTCT	PP_001VH89	PP_001X04W	PP_001XBFX	PP_001XRSU	PP_001YKEP	PP_001Z8MH	PP_002XVXD	PP_0030GN4	PP_0030WH0	PP_003V1QQ	PP_00468L3
PP_001MTLQ	PP_001TJNH	PP_001UT81	PP_001VJ2L	PP_001X012	PP_001XBGV	PP_001XRQY	PP_001YL72	PP_001Z9DZ	PP_002XVUK	PP_0030GSW	PP_0030WNQ	PP_003V1TJ	PP_00468PX
PP_001MTMN	PP_001TK4K	PP_001UTEP	PP_001VJC0	PP_001X06S	PP_001XB99	PP_001XRTS	PP_001YLYK	PP_001ZA0Q	PP_002XW31	PP_0030HJB	PP_0030WVA	PP_003V3J0	PP_00468WH
PP_001MU2S	PP_001TKJQ	PP_001UT9Z	PP_001VJMF	PP_001X08N	PP_001XBD1	PP_001XRVN	PP_001YMKA	PP_001ZAJM	PP_002XVWF	PP_0030JK8	PP_0030WSG	PP_003V3KY	PP_0046ADG
PP_001MUC6	PP_001TKEZ	PP_001UTFM	PP_001VJS5	PP_001X09L	PP_001XBJQ	PP_001XRN2	PP_001YMQ0	PP_001ZCT1	PP_002XW7T	PP_0030JP0	PP_0030WUC	PP_003W23W	PP_0046AVH
PP_001MUU7	PP_001TKPE	PP_001UTDR	PP_001VKT2	PP_001X0EA	PP_001XBHS	PP_001XRP0	PP_001YMUS	PP_001ZDHL	PP_002XW15	PP_0030L43	PP_0030WTE	PP_003W2TF	PP_0046BG9
PP_001MVC5	PP_001TKRA	PP_001UTGK	PP_001VL2J	PP_001X0AJ	PP_001XBRA	PP_001XRUQ	PP_001YN1C	PP_001ZFYN	PP_002XW9P	PP_0030L7X	PP_003RV4B	PP_00460GL	PP_0046B9P
PP_001MVZW	PP_001TKQC	PP_001UTLA	PP_001VL6A	PP_001X0LX	PP_001XBNG	PP_001XS44	PP_001YNVP	PP_001ZGDS	PP_002XWCH	PP_0030L27	PP_003UXN0	PP_00460JF	PP_0046C22
PP_001MWA8	PP_001TL3L	PP_001UTKC	PP_001VLKH	PP_001X0G6	PP_001XBQC	PP_001XSZD	PP_001YP1B	PP_001ZH1F	PP_002XWED	PP_0030LAR	PP_003UXDK	PP_00460HH	PP_0046C4Y
PP_001MWS9	PP_001TLFW	PP_001UTM8	PP_001VLLF	PP_001X0MV	PP_001XBXY	PP_001XT35	PP_001YP45	PP_001ZHLA	PP_002XWDF	PP_0030LHA	PP_003UXEH	PP_00460FN	PP_0046CUH
PP_001MX0T	PP_001TLGU	PP_001UTR0	PP_001VMCX	PP_001X0KZ	PP_001XBZU	PP_001XTYE	PP_001YP29	PP_001ZKEM	PP_002XWAM	PP_0030LRU	PP_003UXHA	PP_00460M9	PP_0046DK0
PP_001MX2P	PP_001TLU3	PP_001UTUU	PP_001VMR4	PP_001X0H3	PP_001XC4J	PP_001XU34	PP_001YPGF	PP_001ZKGH	PP_002XWFB	PP_0030LJ8	PP_003UXPY	PP_00460N7	PP_0046EBG
PP_001MX99	PP_001TMEX	PP_001UTSY	PP_001VMNA	PP_001X0SK	PP_001XCA6	PP_001XU42	PP_001YPJA	PP_001ZM7Z	PP_002XWL0	PP_0030LUN	PP_003UXWJ	PP_00460SZ	PP_0046ELX
PP_001MXFX	PP_001TMNE	PP_001UTP4	PP_001VMUY	PP_001X0J1	PP_001XCD0	PP_001XUFE	PP_001YPP0	PP_001ZN52	PP_002XWK2	PP_0030LVL	PP_003UXXG	PP_00460UV	PP_0046F2Z
PP_001MXQC	PP_001TMS6	PP_001UTTW	PP_001VN4C	PP_001X0NT	PP_001XCFW	PP_001XV41	PP_001YQGE	PP_001ZN8W	PP_002XWQS	PP_0030LTQ	PP_003UXQW	PP_004612D	PP_0046F7P
PP_001MY5G	PP_001TN3J	PP_001UU0G	PP_001VNJH	PP_001X0PR	PP_001XC98	PP_001XX6V	PP_001YQJ9	PP_002XF2J	PP_002XWNW	PP_0030LWJ	PP_003UXSS	PP_00460WR	PP_0046FAH
PP_001MYNF	PP_001TMYU	PP_001UU3A	PP_001VNS1	PP_001X0Z5	PP_001XC8A	PP_001XXH6	PP_001YQFG	PP_002XF86	PP_002XWRQ	PP_0030M50	PP_003UXL4	PP_004613B	PP_0046FPQ
PP_001MYQB	PP_001TN7A	PP_001UU48	PP_001VPHJ	PP_001X0QP	PP_001XCNF	PP_001XXL0	PP_001YQHB	PP_002XF3G	PP_002XWVG	PP_0030MCL	PP_003UXK6	PP_00460YM	PP_0046FE9
PP_001MYT5	PP_001TN96	PP_001UU2C	PP_001VQEQ	PP_001X0UF	PP_001XCGU	PP_001XXSN	PP_001YQL5	PP_002XFHM	PP_002XWZ8	PP_0030MDJ	PP_003UXZC	PP_0046149	PP_0046FF7
PP_001MZ1P	PP_001TNC0	PP_001UU64	PP_001VQ82	PP_001X0Y7	PP_001XCEY	PP_001XY30	PP_001YQTR	PP_002XFA2	PP_002XWUJ	PP_0030MEG	PP_003UXRU	PP_0046165	PP_0046FMU
PP_001MZFV	PP_001TNYT	PP_001UU56	PP_001VQWR	PP_001X0RM	PP_001XCHR	PP_001XYSM	PP_001YQZD	PP_002XFB0	PP_002XWXC	PP_0030MH9	PP_003UXTQ	PP_0046173	PP_0046FQN
PP_001MZDZ	PP_001TPDX	PP_001UUCS	PP_001VRJE	PP_001X103	PP_001XCR9	PP_001XYVF	PP_001YR51	PP_002XFLF	PP_002XX06	PP_0030N6X	PP_003UY34	PP_00461BV	PP_0046G7N
PP_001MZV0	PP_001TPEV	PP_001UUDQ	PP_001VR9Z	PP_001X0WB	PP_001XCU3	PP_001XZH4	PP_001YREH	PP_002XFMD	PP_002XX14	PP_0030N8T	PP_003UXYE	PP_00461FM	PP_0046GAG
PP_001N05C	PP_001TPFT	PP_001UU80	PP_001VRLA	PP_001X0VD	PP_001XCZT	PP_001XZQQ	PP_001YRL4	PP_002XFQ7	PP_002XX22	PP_0030N5Z	PP_003UY50	PP_00461EP	PP_0046HD9
PP_001N094	PP_001TYL7	PP_001UUEN	PP_001VRN6	PP_001X0X9	PP_001XD2M	PP_001XZTJ	PP_001YRJ8	PP_002XFNB	PP_002XX5W	PP_0030NBM	PP_003UY42	PP_00461JE	PP_0046H4T
PP_001N0A2	PP_001U9Y4	PP_001UUFL	PP_001VRXN	PP_001X17P	PP_001XD5F	PP_001XZPS	PP_001YS26	PP_002XFVX	PP_002XWYA	PP_0030NJ6	PP_003UYAQ	PP_00461GK	PP_0046HE7
PP_001NM8K	PP_001UA6N	PP_001UUGJ	PP_001VS1E	PP_001X111	PP_001XD97	PP_001Y0DA	PP_001YRVL	PP_002XFT1	PP_002XX6U	PP_0030NQU	PP_003UYCL	PP_00461LA	PP_0046HBD
PP_001NM9H	PP_001UB4R	PP_001UUJD	PP_001VS80	PP_001X12Z	PP_001XD6D	PP_001Y0CC	PP_001YRWJ	PP_002XFXT	PP_00308R6	PP_0030NVJ	PP_003UYEG	PP_00461YL	PP_0046HNQ
PP_001NMBD	PP_001UBF3	PP_001UUN5	PP_001VSAW	PP_001X13X	PP_001XD89	PP_001Y1F5	PP_001YRXG	PP_002XG2H	PP_00308T2	PP_0030NYC	PP_003UYGC	PP_00461WQ	PP_0046HX6
PP_001NME7	PP_001UBHY	PP_001UUSX	PP_001VSKB	PP_001X19K	PP_001XDC1	PP_001Y1NQ	PP_001YSCL	PP_002XG1K	PP_00308U0	PP_0030NXE	PP_003UYJ7	PP_004621E	PP_0046HZ2
PP_001NMAF	PP_001UBLS	PP_001UURZ	PP_001VTVQ	PP_001X18M	PP_001XDDZ	PP_001Y2AE	PP_001YT5Z	PP_002XGA1	PP_00308WW	PP_0030P9Q	PP_003UYK5	PP_0046248	PP_0046JKV
PP_001NM7M	PP_001UBJW	PP_001UUKB	PP_001VU62	PP_001X1AH	PP_001XDT4	PP_001Y2E6	PP_001YT25	PP_002XG77	PP_003092J	PP_0030P5Y	PP_003UYPX	PP_0046280	PP_0046JE6
PP_001NMG3	PP_001UBNN	PP_001UUM7	PP_001VXSS	PP_001X1DB	PP_001XE4G	PP_001Y2X5	PP_001YTCK	PP_002XGCX	PP_00308ZQ	PP_0030PL1	PP_003UYH9	PP_0046256	PP_0046JPM
PP_001NMD9	PP_001UBW6	PP_001UUQ1	PP_001VYDJ	PP_001X1BF	PP_001XEKK	PP_001Y2TD	PP_001YTXE	PP_002XGBZ	PP_00309A2	PP_0030PEE	PP_003UYL3	PP_004629Y	PP_0046K4R
PP_001NMF5	PP_001UBZ0	PP_001UUTV	PP_001VYBN	PP_001X1H2	PP_001XER7	PP_001Y34R	PP_001YTYC	PP_002XGLE	PP_003095C	PP_0030PH7	PP_003UYSR	PP_00462GJ	PP_0046K6M
PP_001NMCB	PP_001UBTC	PP_001UUUT	PP_001VYCL	PP_001X1CD	PP_001XES5	PP_001Y36M	PP_001YU08	PP_002XGGP	PP_00309KH	PP_0030PNX	PP_003UYRT	PP_00462FL	PP_0046KBB
PP_001NYND	PP_001UBX4	PP_001UV1D	PP_001VYZB	PP_001X1G5	PP_001XEPB	PP_001Y39F	PP_001YTVJ	PP_002XGJJ	PP_00309Q7	PP_0030PGA	PP_003UYTP	PP_00462HF	PP_0046K9F
PP_001NYXV	PP_001UC5N	PP_001UUVR	PP_001VZL2	PP_001X1J0	PP_001XEU1	PP_001Y3C9	PP_001YTWG	PP_002XGQ6	PP_00309P9	PP_0030PK3	PP_003UYWH	PP_00462KB	PP_0046KF3
PP_001NZHN	PP_001UCQH	PP_001UUXM	PP_001VZH8	PP_001X1PQ	PP_001XF4F	PP_001Y3BB	PP_001YTZA	PP_002XGR4	PP_00309UZ	PP_0030PJ5	PP_003UYUM	PP_00462RZ	PP_0046KRG
PP_001NZFT	PP_001UCTB	PP_001UUZH	PP_001VZUL	PP_001X1QN	PP_001XF79	PP_001Y3JW	PP_001YU16	PP_002XGS2	PP_00309S3	PP_0030PRR	PP_003UYXF	PP_00462M7	PP_0046KKU
PP_001PGTH	PP_001UD2T	PP_001UV0F	PP_001VZWG	PP_001X1X8	PP_001XF5D	PP_001Y3QJ	PP_001YV8R	PP_002XGVW	PP_00309ZP	PP_0030PUK	PP_003UZ09	PP_00462P3	PP_0046KJW
PP_001PH4V	PP_001UD1V	PP_001UW46	PP_001W030	PP_001X1UE	PP_001XFDX	PP_001Y4MP	PP_001YW06	PP_002XH2G	PP_0030ACX	PP_0030PYB	PP_003UZ17	PP_00462XM	PP_0046KSE
PP_001PWA4	PP_001UDW4	PP_001UZYE	PP_001W0J3	PP_001X1TG	PP_001XF95	PP_001Y4ZZ	PP_001YVYA	PP_002XGYQ	PP_0030AKG	PP_0030Q31	PP_003UZ8T	PP_00462L9	PP_0046KW6
PP_001Q6VM	PP_001UM87	PP_001V0MZ	PP_001W0UH	PP_001X210	PP_001XFA3	PP_001Y59D	PP_001YWBJ	PP_002XGZN	PP_0030ALE	PP_0030Q23	PP_003UZ5Z	PP_00462UT	PP_0046L2U
PP_001Q6ZD	PP_001UMHN	PP_001V107	PP_001W14X	PP_001X202	PP_001XFEV	PP_001Y5C7	PP_001YW22	PP_002XH3E	PP_0030AJJ	PP_0030QG9	PP_003UZ9R	PP_004632B	PP_0046LAC
PP_001Q727	PP_001UMLG	PP_001V115	PP_001W1F9	PP_001X1Y6	PP_001XFGR	PP_001Y5GZ	PP_001YW9N	PP_002XH0L	PP_0030AQ6	PP_0030QJ4	PP_003UZNY	PP_00462WP	PP_0046LC8
PP_0046LHX	PP_0046LQH	PP_0046LU9	PP_0046MD5	PP_0046MLQ	PP_0046N0W	PP_0046MY0	PP_0046N3Q	PP_0046N6J	PP_0046NC6	PP_0046N8E	PP_0046NB8	PP_0046PV4	PP_0046Q0U
PP_0046RNG	PP_0046RV2	PP_0046RXY	PP_0046RYW	PP_0046RS8	PP_0046RZU	PP_0046SPD	PP_0046SKM	PP_0046SNF	PP_0047WVV
RSV-B
PP_002642C	PP_002P067	PP_002SVLB	PP_002TUGK	PP_002U8UC	PP_002VZK3	PP_002XZWB	PP_003WE7A	PP_002M8ZG	PP_002SCQL	PP_002TQWU	PP_002U2CH	PP_002VR56	PP_002XHXR
PP_00265EM	PP_002P083	PP_002SVKD	PP_002TUCT	PP_002U8W8	PP_002VZMZ	PP_002XZVD	PP_0046SYV	PP_002M8VQ	PP_002SCSG	PP_002TR3E	PP_002U2J4	PP_002VR72	PP_002XHYP
PP_00265DP	PP_002P0CV	PP_002T3QT	PP_002TULA	PP_002U92W	PP_002VZJ5	PP_002Y001	PP_0046SU3	PP_002M90E	PP_002SCRJ	PP_002TQZN	PP_002U2ED	PP_002VRBU	PP_002XJ0K
PP_00268YF	PP_002P0FP	PP_002T48R	PP_002TUHG	PP_002U900	PP_002VZPV	PP_002XZX9	PP_0046SV1	PP_002M91C	PP_002SCTE	PP_002TQS2	PP_002U2H6	PP_002VRCS	PP_002XDZR
PP_0026951	PP_002P0LC	PP_002T4K2	PP_002TUP4	PP_002U96N	PP_002VZNX	PP_002Y03V	PP_0046T2M	PP_002M92A	PP_002SCVA	PP_002TQUY	PP_002U2K2	PP_002VRAW	PP_002XHZM
PP_00268XH	PP_002P0S0	PP_002T4NW	PP_002TUKC	PP_002U95Q	PP_002VZRR	PP_002Y02X	PP_0046T3K	PP_002M970	PP_002SCY4	PP_002TR2G	PP_002U2NW	PP_002VRFL	PP_002XJ4B
PP_00269K6	PP_002P0R2	PP_002T4MY	PP_002TUN6	PP_002U97L	PP_002VZQT	PP_002Y05R	PP_0046T5F	PP_002M98Y	PP_002SCUC	PP_002TR1J	PP_002U2FB	PP_002VREN	PP_002XJ2F
PP_00269SS	PP_002P0UW	PP_002T4SN	PP_002TUTW	PP_002U99G	PP_002VZTM	PP_002Y07M	PP_0046T7B	PP_002M954	PP_002SCZ2	PP_002TQXS	PP_002U2MY	PP_002VRDQ	PP_002XJBX
PP_00269CM	PP_002P0WS	PP_002T4RQ	PP_002TUVS	PP_002U9E6	PP_002VZUK	PP_002Y06P	PP_0046TKL	PP_002M9CQ	PP_002SD1Y	PP_002TR4C	PP_002U2QS	PP_002VRJD	PP_002XJ3D
PP_0026ADJ	PP_002P0VU	PP_002T4QS	PP_002TUUU	PP_002U9D8	PP_002VZXD	PP_002Y08K	PP_0046TFV	PP_002M962	PP_002SCX6	PP_002TR68	PP_002U2UJ	PP_002VRGJ	PP_002XJ91
PP_00269ZC	PP_002P0XQ	PP_002T4UJ	PP_002TUR0	PP_002U9G2	PP_002VZSP	PP_002YA5F	PP_0046TWY	PP_002M9EL	PP_002SD4S	PP_002TR76	PP_002U2TL	PP_002VRHF	PP_002XJCV
PP_0026AL3	PP_002P0ZL	PP_002T5CG	PP_002TUWQ	PP_002U9HZ	PP_002VZYB	PP_002YTSP	PP_0046TV0	PP_002M9FJ	PP_002SD00	PP_002TRCW	PP_002U2SN	PP_002VRL9	PP_002XJ1H
PP_0026A6Y	PP_002P12E	PP_002T5H5	PP_002TUQ2	PP_002U9JX	PP_002VZVH	PP_0030X6N	PP_0046U0Q	PP_002M9JB	PP_002SD3U	PP_002TR84	PP_002U2WE	PP_002VRKB	PP_002XJ83
PP_0026CZ9	PP_002P13C	PP_002T5MX	PP_002TUZJ	PP_002U9KV	PP_002VZWF	PP_0030XG2	PP_0046U2L	PP_002M9HD	PP_002SD6N	PP_002TRBY	PP_002U2XC	PP_002VRQ1	PP_002XJ75
PP_0026D07	PP_002P14A	PP_002T5NV	PP_002TUSY	PP_002U9F4	PP_002W013	PP_0030XBC	PP_0046U6C	PP_002M9GG	PP_002SD2W	PP_002TRES	PP_002U2Z8	PP_002VRP3	PP_002XJER
PP_0026D15	PP_002P1AY	PP_002T5Z7	PP_002TV0G	PP_002U9MR	PP_002W021	PP_0030XF4	PP_0046UKK	PP_002M9TT	PP_002SD8J	PP_002TRFQ	PP_002U2YA	PP_002VRUT	PP_002XJFP
PP_0026D31	PP_002P5QZ	PP_002T6BH	PP_002TV1E	PP_002U9LT	PP_002W005	PP_0030XRH	PP_0046US5	PP_002M9SV	PP_002SDBC	PP_002TRKF	PP_002U322	PP_002VRM7	PP_002XJAZ
PP_0026CWF	PP_002P5TT	PP_002TCE5	PP_002TUXN	PP_002U9PM	PP_002VZZ9	PP_0030XUB	PP_0046V6B	PP_002M9YH	PP_002SDAE	PP_002TRJH	PP_002U306	PP_002VRTV	PP_002XJ67
PP_0026D4Z	PP_002P5VP	PP_002TCHY	PP_002TUYL	PP_002U9RH	PP_002W04X	PP_0030Y7K	PP_0046VB1	PP_002MA53	PP_002SDD8	PP_002TRHK	PP_002U38Q	PP_002VRSX	PP_002XJDT
PP_0026D23	PP_002P61B	PP_002TCF3	PP_002TV64	PP_002U9NP	PP_002W05V	PP_0030YAD	PP_0046V5D	PP_002MA1B	PP_002SDF4	PP_002TRLD	PP_002U34Y	PP_002VRN5	PP_002XJKE
PP_0026E7S	PP_002P60D	PP_002TCC9	PP_002TVAW	PP_002U9SF	PP_002W03Z	PP_0030YF3	PP_0046V95	PP_002MA8X	PP_002SDJX	PP_002TRMB	PP_002U3EC	PP_002VRRZ	PP_002XJGM
PP_0026E8Q	PP_002P653	PP_002TCPL	PP_002TV80	PP_002UCQG	PP_002W08P	PP_0030YRG	PP_0046VKJ	PP_002MA0D	PP_002SDHZ	PP_002TRR3	PP_002U3CG	PP_002VRXM	PP_002XJHJ
PP_0026E6U	PP_002P637	PP_002TCLS	PP_002TV72	PP_002UCRE	PP_002W0EB	PP_0030Z2U	PP_0046VR6	PP_002MA9V	PP_002SDPM	PP_002TRQ5	PP_002U3LZ	PP_002VS1D	PP_002XJJG
PP_0026EEC	PP_002P6FH	PP_002TCJW	PP_002TV56	PP_002UF6G	PP_002W09M	PP_0030Z3S	PP_0046W4E	PP_002MAEK	PP_002SDMR	PP_002TRP7	PP_002U3BJ	PP_002VRWP	PP_002XJP6
PP_0026ECG	PP_002P6GF	PP_002TCMQ	PP_002TV3A	PP_002UFPF	PP_002W0AK	PP_0030ZG0	PP_0046W2J	PP_002MADM	PP_002SDLT	PP_002TRTZ	PP_002U39N	PP_002VS55	PP_002XJMA
PP_0026EBJ	PP_002P6QY	PP_002TCV8	PP_002TVBU	PP_002UG4K	PP_002W0MW	PP_0030ZLR	PP_0046W6A	PP_002MAFH	PP_002SDKV	PP_002TRYP	PP_002U3AL	PP_002VS0F	PP_002XJQ4
PP_0026EAL	PP_002P6L6	PP_002TG2R	PP_002TV9Y	PP_002UHHR	PP_002W0Y8	PP_0030ZNM	PP_0046WGQ	PP_002MAGF	PP_002SDQK	PP_002TRZM	PP_002U3FA	PP_002VS71	PP_002XJN8
PP_0026EFA	PP_002P6WL	PP_002TFZX	PP_002TVHF	PP_002UHT5	PP_002W1EA	PP_0030ZV7	PP_0046WQ7	PP_002MAJA	PP_002STHK	PP_002TRWT	PP_002U3J3	PP_002VS9X	PP_002XRGE
PP_0026EDE	PP_002P6P0	PP_002TG1T	PP_002TVGJ	PP_002UHS7	PP_002W1F8	PP_003102R	PP_0046XDV	PP_002MABR	PP_002STBY	PP_002TS0K	PP_002U3H5	PP_002VS63	PP_002XXDE
PP_0026EK1	PP_002P6XJ	PP_002TG0V	PP_002TVJD	PP_002UJ5F	PP_002W1J1	PP_003109B	PP_0046XJJ	PP_002MAK8	PP_002STMB	PP_002TS3D	PP_002U3DE	PP_002VS47	PP_002XXEC
PP_0026EH5	PP_002P728	PP_002TG4M	PP_002TVFL	PP_002UJ6D	PP_002W1NT	PP_00310B7	PP_0046XGP	PP_002MB1A	PP_002STES	PP_002TS83	PP_002U3G8	PP_002VS8Z	PP_002XXBJ
PP_0026ELZ	PP_002P71A	PP_002TGB7	PP_002TVDQ	PP_002UK88	PP_002W3LV	PP_00310JS	PP_0046XNA	PP_002MAVN	PP_002STR3	PP_002TS75	PP_002U3NV	PP_002VSAV	PP_002XXG8
PP_0026EG8	PP_002P752	PP_002TG9B	PP_002TVEN	PP_002UK96	PP_002W3MT	PP_00310PG	PP_0046XUY	PP_002MAZE	PP_002STA0	PP_002TS1H	PP_002U3SM	PP_002VSCR	PP_002XXH5
PP_0026EMX	PP_002P744	PP_002TGA9	PP_002TVL9	PP_002UKVZ	PP_002W3TF	PP_003112Q	PP_0046XQ6	PP_002MB60	PP_002ST84	PP_002TS59	PP_002U3QR	PP_002VSBT	PP_002XXFA
PP_0026EJ3	PP_002P7AS	PP_002TG7F	PP_002TVKB	PP_002UKYT	PP_002W49H	PP_003114L	PP_0046YGN	PP_002MB44	PP_002STCW	PP_002TS2F	PP_002U3TK	PP_002VSEM	PP_002XXK1
PP_0026ENV	PP_002P77Y	PP_002TGE1	PP_002TVP3	PP_002UL3H	PP_002W4AF	PP_003118C	PP_0046YKF	PP_002MBCN	PP_002STKF	PP_002TS4B	PP_002U3RP	PP_002VSFK	PP_002XXLZ
PP_0026EPT	PP_002P79U	PP_002TGFZ	PP_002TVN5	PP_002UL79	PP_002W4E7	PP_00311FY	PP_0046YVV	PP_002MBDL	PP_002STJH	PP_002TS67	PP_002U3PT	PP_002VSDP	PP_002XXNV
PP_0026ERP	PP_002P7GE	PP_002TGGX	PP_002TVUT	PP_002UL1M	PP_002W47M	PP_00311QD	PP_0046YXR	PP_002MB9U	PP_002STLD	PP_002TSER	PP_002U3VF	PP_002VSJC	PP_002XXRP
PP_0026EQR	PP_002P7CN	PP_002TGD3	PP_002TVQ1	PP_002UL2K	PP_002W4CB	PP_003120T	PP_0046YZM	PP_002MBAS	PP_002STP7	PP_002TS91	PP_002U3UH	PP_002VSHE	PP_002XXPT
PP_0026ETK	PP_002P7DL	PP_002TGC5	PP_002TVWP	PP_002ULA3	PP_002W4D9	PP_00311ZV	PP_0046YYP	PP_002MBBQ	PP_002STTZ	PP_002TSBX	PP_002U405	PP_002VVWK	PP_002XXQR
PP_0026ESM	PP_002P7K7	PP_002TGKQ	PP_002TVTV	PP_002UL95	PP_002W4JY	PP_00312C3	PP_0046Z0K	PP_002MBGE	PP_002STN9	PP_002TSCV	PP_002U413	PP_002VVXH	PP_002XXUH
PP_0026EUH	PP_002P7M3	PP_002TGLN	PP_002TW0F	PP_002ULCZ	PP_002W4G3	PP_00312LL	PP_0046Z4B	PP_002MBEJ	PP_002STVV	PP_002TSGM	PP_002U3WD	PP_002VVZD	PP_002XXTK
PP_0026F05	PP_002P7L5	PP_002TGJS	PP_002TVXM	PP_002ULB1	PP_002W4QL	PP_00312S8	PP_0046Z67	PP_002MBPZ	PP_002STXR	PP_002TSJG	PP_002U3Y9	PP_002VW27	PP_002XXSM
PP_0026F13	PP_002P7QX	PP_002TGML	PP_002TW1D	PP_002ULDX	PP_002W4H0	PP_00312RA	PP_0046ZFP	PP_002MBN1	PP_002STUX	PP_002TSKE	PP_002U44X	PP_002VVYF	PP_002XXWD
PP_0026EWD	PP_002P7VM	PP_002TGRC	PP_002TVZH	PP_002ULME	PP_002W4KW	PP_003132N	PP_0046ZAZ	PP_002MBL5	PP_002STWT	PP_002TSFP	PP_002U421	PP_002VW19	PP_002XY3Z
PP_0026EVF	PP_002P835	PP_002TGSA	PP_002TW2B	PP_002ULLG	PP_002W4SG	PP_00312ZU	PP_0046ZJG	PP_002MBQX	PP_002SU1H	PP_002TSMA	PP_002U43Z	PP_002VW51	PP_002XY13
PP_0026F21	PP_002P97W	PP_002TGT8	PP_002TW47	PP_002ULS4	PP_002W4VA	PP_003134J	PP_0046ZLC	PP_002MBST	PP_002STYP	PP_002TSP6	PP_002U45V	PP_002VW43	PP_002XXZ7
PP_0026F4X	PP_002P96Y	PP_002TGV4	PP_002TW55	PP_002ULHN	PP_002W4Y4	PP_003137C	PP_0046ZP6	PP_002MBVM	PP_002SU2F	PP_002TSLC	PP_002U46T	PP_002VW35	PP_002XXY9
PP_0026EY9	PP_002P9BN	PP_002TH0U	PP_002TW39	PP_002ULKJ	PP_002W4W8	PP_00313B4	PP_0046ZQ4	PP_002MBYF	PP_002SU3D	PP_002TSQ4	PP_002U4AK	PP_002VW7X	PP_002XXXB
PP_0026EXB	PP_002P9AQ	PP_002TGW2	PP_002TWBT	PP_002ULQ8	PP_002W57L	PP_00313C2	PP_0046ZMA	PP_002MBWK	PP_002SU59	PP_002TSR2	PP_002U4BH	PP_002VW6Z	PP_002XY6T
PP_0026EZ7	PP_002P98U	PP_002TH2Q	PP_002TW71	PP_002UM0N	PP_002W5AE	PP_0031398	PP_0046ZVU	PP_002MBZD	PP_002SU0K	PP_002TSWS	PP_002U4F9	PP_002VW8V	PP_002XY5V
PP_0026F9M	PP_002P9EG	PP_002TH3N	PP_002TW9X	PP_002ULU0	PP_002W5CA	PP_00313D0	PP_0046ZR2	PP_002MC51	PP_002SU4B	PP_002TSYN	PP_002U49M	PP_002VWAR	PP_002XY4X
PP_0026FCF	PP_002P9CL	PP_002TH8C	PP_002TWFK	PP_002UM1L	PP_002W5E6	PP_00313MH	PP_00470DQ	PP_002MC43	PP_002SU75	PP_002TSUW	PP_002U4CF	PP_002VWCM	PP_002XY7R
PP_0026F5V	PP_002P9GC	PP_002TH4L	PP_002TWGH	PP_002ULZQ	PP_002W5BC	PP_00313PD	PP_00470M7	PP_002MCBP	PP_002SU83	PP_002TSXQ	PP_002U4G7	PP_002VWFF	PP_002XYBH
PP_0026FBH	PP_002P9DJ	PP_002TH9A	PP_002TWDP	PP_002UM2J	PP_002W5G2	PP_00313T5	PP_00470Q1	PP_002MCAR	PP_002SU67	PP_002TT3C	PP_002U4EB	PP_002VW9T	PP_002XYDD
PP_0026FAK	PP_002P9H9	PP_002THA8	PP_002TWHE	PP_002UM3G	PP_002W5JX	PP_00313V1	PP_00470SX	PP_002MCCM	PP_002SUBX	PP_002TT2E	PP_002U4J2	PP_002VWEH	PP_002XYF9
PP_0026F8P	PP_002P9FE	PP_002THD2	PP_002TWEM	PP_002UMA2	PP_002W5KV	PP_00313ZT	PP_00470YK	PP_002MCEH	PP_002SU91	PP_002TT0J	PP_002U4H4	PP_002VWHA	PP_002XYH4
PP_0026F6T	PP_002RFHZ	PP_002THGW	PP_002TWKA	PP_002UMDW	PP_002W5LT	PP_003142M	PP_0047139	PP_002MCQW	PP_002SUAZ	PP_002TT1G	PP_002U4K0	PP_002VWDK	PP_002XYCF
PP_0026F7R	PP_002RFJX	PP_002THB6	PP_002TWJC	PP_002UMFS	PP_002W5F4	PP_003143K	PP_0047171	PP_002MDDJ	PP_002SUDT	PP_002TT90	PP_002U4NU	PP_002VWK6	PP_002XYG7
PP_0026FDD	PP_002RFKV	PP_002THC4	PP_002TWL8	PP_002UMHM	PP_002W5RH	PP_00313XX	PP_0047155	PP_002MDCL	PP_002SUHJ	PP_002TT58	PP_002U56S	PP_002VWN0	PP_002XYJ2
PP_0026FEB	PP_002RFMR	PP_002THHT	PP_002TWSW	PP_002UMUZ	PP_002W5SF	PP_0031497	PP_00471AV	PP_002MDEG	PP_002SUFP	PP_002TTAY	PP_002U68M	PP_002VWPY	PP_002XYK0
PP_0026FLY	PP_002RFQK	PP_002THJR	PP_002TWTU	PP_002UMR5	PP_002W5PM	PP_003147B	PP_00471FK	PP_002ME5Z	PP_002SUJG	PP_002TT74	PP_002U6RL	PP_002VWM2	PP_002XYQQ
PP_0026FG7	PP_002RFNP	PP_002THKP	PP_002TWN4	PP_002UN2H	PP_002W5V9	PP_003141P	PP_00471L8	PP_002MEUL	PP_002SULC	PP_002TT82	PP_002U6PQ	PP_002VWGD	PP_002XYLY
PP_0026FF9	PP_002RFLT	PP_002THS9	PP_002TWXL	PP_002UNDV	PP_002W5QK	PP_003145F	PP_00471DP	PP_002NC6X	PP_002SUGM	PP_002TTEQ	PP_002U6VC	PP_002VWSS	PP_002XYPS
PP_0026FH4	PP_002RFSF	PP_002THRB	PP_002TWUS	PP_002UNBZ	PP_002W5X5	PP_00314FV	PP_00471M6	PP_002NC7V	PP_002SUER	PP_002TTCU	PP_002U6UE	PP_002VWRU	PP_002XYUG
PP_0026FPS	PP_002RPHR	PP_002TJ4K	PP_002TWVQ	PP_002UQXQ	PP_002W5Z1	PP_00314GT	PP_00471Q0	PP_002NC8T	PP_002SUKE	PP_002TTDS	PP_002U6X8	PP_002VWQW	PP_002XYWC
PP_0026FUG	PP_002RPFW	PP_002TJ8B	PP_002TWWN	PP_002UQZL	PP_002W62V	PP_00314DZ	PP_0047238	PP_002NC9R	PP_002SUQ4	PP_002TTKD	PP_002U6SJ	PP_002VWTQ	PP_002XYVE
PP_0026FSL	PP_002RPGU	PP_002TJA7	PP_002TX1C	PP_002UQVU	PP_002W71W	PP_00314C1	PP_00472BS	PP_002NCAP	PP_002SUP6	PP_002TTJF	PP_002U6TG	PP_002VWVL	PP_002XYTJ
PP_0026FTJ	PP_002RPMH	PP_002TJW0	PP_002TWYJ	PP_002UQWS	PP_002W7RF	PP_00314EX	PP_00472EL	PP_002NCCK	PP_002SUS0	PP_002TTM9	PP_002U6WA	PP_002VWUN	PP_002XYY8
PP_0026FQQ	PP_002RPLK	PP_002TKGU	PP_002TX2A	PP_002UR1G	PP_002W8KS	PP_00314NE	PP_00472L7	PP_002NCBM	PP_002SUR2	PP_002TTN7	PP_002U6Y6	PP_002VWZC	PP_002XZ12
PP_0026FZ6	PP_002RPV1	PP_002TKJP	PP_002TX46	PP_002UR0J	PP_002W8F1	PP_00314MG	PP_00472K9	PP_002NCFD	PP_002SUMA	PP_002TTR1	PP_002U710	PP_002VWWJ	PP_002XZ3Y
PP_0026FVE	PP_002RPT5	PP_002TKMH	PP_002TX9W	PP_002UR3C	PP_002WBB6	PP_00314WY	PP_00472TT	PP_002NCDH	PP_002SUN8	PP_002TTP5	PP_002U6Z4	PP_002VWXG	PP_002XYZ6
PP_0026G3Y	PP_002RPWZ	PP_002TKLK	PP_002TX54	PP_002UQYN	PP_002WBGW	PP_00314XW	PP_00472UR	PP_002NCEF	PP_002SUVU	PP_002TTSZ	PP_002U702	PP_002VX34	PP_002XZ4W
PP_0026G20	PP_002RPXX	PP_002TKNF	PP_002TXAU	PP_002UR4A	PP_002WC8B	PP_00314ZS	PP_00472XK	PP_002NCGB	PP_002SUWS	PP_002TTTX	PP_002U73W	PP_002VX0A	PP_002XZ04
PP_0026G12	PP_002RQ7B	PP_002TKQB	PP_002TX8Y	PP_002UR66	PP_002WE5F	PP_003150Q	PP_00472YH	PP_002NCM0	PP_002SUXQ	PP_002TTVT	PP_002U72Y	PP_002VX42	PP_002XZ5U
PP_0026FY8	PP_002RQDZ	PP_002TKT5	PP_002TXBS	PP_002UR74	PP_002WEKL	PP_0031596	PP_0047361	PP_002NCH8	PP_002SUZL	PP_002TU1F	PP_002U75S	PP_002VX50	PP_002XZ6S
PP_0026G04	PP_002RQ5F	PP_002TKR9	PP_002TX62	PP_002UR2E	PP_002WEQA	PP_00315A4	PP_004738X	PP_002NCJ6	PP_002SUYN	PP_002TTUV	PP_002U74U	PP_002VX18	PP_002XZ9L
PP_0026G4W	PP_002RQ4H	PP_002TKKM	PP_002TX38	PP_002UR90	PP_002WEU2	PP_0031588	PP_0047353	PP_002NCL2	PP_002SV0J	PP_002TTXP	PP_002U7SH	PP_002VX6Y	PP_002XZAJ
PP_0026G7Q	PP_002RQFV	PP_002TKWZ	PP_002TX70	PP_002UR58	PP_002WEV0	PP_003155E	PP_00473AT	PP_002NCSQ	PP_002SV2E	PP_002TU2D	PP_002U7UD	PP_002VXL3	PP_002XZCE
PP_0026G5U	PP_002RQEX	PP_002TKXX	PP_002TXFJ	PP_002UR82	PP_002WEYU	PP_00315EW	PP_0047337	PP_002ND32	PP_002SV1G	PP_002TU0H	PP_002U7X7	PP_002VX7W	PP_002XZDC
PP_0026GAJ	PP_002RQGT	PP_002TKV1	PP_002TXDN	PP_002URAY	PP_002WEZS	PP_00315FU	PP_00473DM	PP_002ND40	PP_002SV4A	PP_002TTYM	PP_002U83V	PP_002VZ5Y	PP_002XZEA
PP_0026G8N	PP_002RQJN	PP_002TKPD	PP_002TXEL	PP_002URDS	PP_002WF2L	PP_00315PB	PP_00473GF	PP_002NKMT	PP_002SV58	PP_002TTZK	PP_002U86P	PP_002VZ6W	PP_002XZMV
PP_0026G6S	PP_002RQHQ	PP_002TKS7	PP_002TXHD	PP_002UREQ	PP_002WEXW	PP_00315Q9	PP_004737Z	PP_002NLUC	PP_002SV3C	PP_002TU49	PP_002U8E7	PP_002VZ40	PP_002XZBG
PP_0026G9L	PP_002RQKL	PP_002TL5F	PP_002TXSV	PP_002URKD	PP_002WF5E	PP_00315U1	PP_00473BR	PP_002NN9F	PP_002SV74	PP_002TU3B	PP_002U8NQ	PP_002VZ7U	PP_002XZNT
PP_0026GBG	PP_002RQNE	PP_002TL2M	PP_002TXGG	PP_002URM9	PP_002WF4G	PP_003160P	PP_00473CP	PP_002NPRF	PP_002SV90	PP_002TU81	PP_002U8KW	PP_002VZAN	PP_002XZG6
PP_0026GDC	PP_002RQT4	PP_002TKYV	PP_002TXL7	PP_002URR1	PP_002WF96	PP_0031695	PP_00473FH	PP_002NPBA	PP_002SV82	PP_002TU73	PP_002U8F5	PP_002VZ8S	PP_002XZQP
PP_0026GEA	PP_002RR0Q	PP_002TKZT	PP_002TXP1	PP_002URTX	PP_002WF0Q	PP_00316A3	PP_00473M4	PP_002NPU9	PP_002SVAY	PP_002TU65	PP_002U8JY	PP_002VZCJ	PP_002XZF8
PP_0026GCE	PP_002RR1N	PP_002TL4H	PP_002TXN3	PP_002URJF	PP_002WF3J	PP_00316VY	PP_00473EK	PP_002NPTB	PP_002SVFN	PP_002TU57	PP_002U8QL	PP_002VZDG	PP_002XZPR
PP_0026HY6	PP_002RR2L	PP_002TL0R	PP_002TXK9	PP_002URUV	PP_002WFGS	PP_003170N	PP_00473HC	PP_002NPQH	PP_002SVBW	PP_002TU9Z	PP_002U8MS	PP_002VZFC	PP_002XZH3
PP_00284N1	PP_002RT6A	PP_002TL1P	PP_002TXRX	PP_002URP5	PP_002WF1N	PP_00316WW	PP_004740C	PP_002NPSD	PP_002SVCU	PP_002TUFM	PP_002U8TE	PP_002VZBL	PP_002XZJ1
PP_0028527	PP_002RTLF	PP_002TL6D	PP_002TXTT	PP_002URWR	PP_002WFEW	PP_003174E	PP_00474BQ	PP_002NPV7	PP_002SVDS	PP_002TUAX	PP_002U8RJ	PP_002VZEE	PP_002XZLX
PP_00285TQ	PP_002RTP9	PP_002TLA5	PP_002TXQZ	PP_002URN7	PP_002WFFU	PP_00317GQ	PP_00475PY	PP_002P00K	PP_002SVEQ	PP_002TUDR	PP_002U8SG	PP_002VZ9Q	PP_002XZZ5
PP_0028AAL	PP_002RTR5	PP_002TLDZ	PP_002TXUR	PP_002US3B	PP_002WF7A	PP_00317HM	PP_00475L4	PP_002P01H	PP_002SVHH	PP_002TUBV	PP_002U8VA	PP_002VZH7	PP_002XZRM
PP_0028ABJ	PP_002RTVX	PP_002TL89	PP_002TXM5	PP_002URYM	PP_002WFC0	PP_00317MD	PP_00475J8	PP_002P075	PP_002SVGL	PP_002TUEP	PP_002U8Y4	PP_002VZGA	PP_002XZSK
PP_0028ACG	PP_002RTYR	PP_002TLB3	PP_002TY29	PP_002US0H	PP_002WFA4	PP_00317KH	PP_00475SS	PP_002P0ER	PP_002SVJF	PP_002TUJE	PP_002U8X6	PP_002VZL1	PP_002Y01Z
PP_0028ADE	PP_002RU4D	PP_002TL97	PP_002TXYH	PP_002URXP	PP_002WFJM	PP_00317XT	PP_00475UN	PP_0031J8V	PP_0047LW3	PP_002M7VR	PP_002SB3W	PP_002TQ5B	PP_002U1SP
PP_002KKL1	PP_002RTZP	PP_002TLC1	PP_002TXVP	PP_002US2D	PP_002WF6C	PP_00317T1	PP_0047626	PP_0031J35	PP_0047LSB	PP_002M7SX	PP_002SB4U	PP_002TQCX	PP_002U1UK
PP_002KKNX	PP_002RU0M	PP_002TLFV	PP_002TXXK	PP_002US73	PP_002WFKK	PP_00317YR	PP_0047618	PP_0031JAR	PP_0047LX1	PP_002M7YK	PP_002SB7N	PP_002TQ69	PP_002U1TM
PP_002KQE9	PP_002RTXT	PP_002TLHQ	PP_002TXWM	PP_002US49	PP_002WFHP	PP_003180M	PP_004760A	PP_0031J43	PP_0047M1T	PP_002M855	PP_002SB6Q	PP_002TQBZ	PP_002U231
PP_002KQDB	PP_002RU3F	PP_002TLGT	PP_002TY1B	PP_002USBV	PP_002WFPB	PP_003182H	PP_004766Y	PP_0031J51	PP_0047M3P	PP_002M863	PP_002SB5S	PP_002TQFR	PP_002U1VH
PP_002KQVC	PP_002RU2H	PP_002TLJN	PP_002TY61	PP_002USDR	PP_002WFMF	PP_0031885	PP_0047650	PP_0031J6Z	PP_0047LYZ	PP_002M89X	PP_002SB9J	PP_002TQGP	PP_002U1XD
PP_002L26B	PP_002RU93	PP_002TLPC	PP_002TYCP	PP_002USN6	PP_002WFQ9	PP_00318LE	PP_004768U	PP_0031JBP	PP_0047M6H	PP_002M88Z	PP_002SBAG	PP_002TQET	PP_002U207
PP_002L279	PP_002RU1K	PP_002TLNE	PP_002TY53	PP_002USHG	PP_002WFLH	PP_00318ET	PP_004769S	PP_0031JEH	PP_0047M4M	PP_002M8DP	PP_002SBBE	PP_002TQKG	PP_002U1Z9
PP_002L287	PP_002RU5B	PP_002TLLJ	PP_002TYFH	PP_002USM8	PP_002WFR7	PP_00318GP	PP_004767W	PP_0031JFF	PP_0047M5K	PP_002M8GH	PP_002SB8L	PP_002TQHL	PP_002U27T
PP_002L23H	PP_002RU77	PP_002TLS6	PP_002TY9V	PP_002USR0	PP_002WFS5	PP_00318JJ	PP_00476FE	PP_0031JM2	PP_0047MB7	PP_002M8L8	PP_002SBCC	PP_002TQJJ	PP_002U223
PP_002LBAU	PP_002RU69	PP_002TLU2	PP_002TYBR	PP_002USSY	PP_002WFWX	PP_00318T0	PP_0047741	PP_0031JWJ	PP_0047M7F	PP_002M8JC	PP_002SBDA	PP_002TQMC	PP_002U215
PP_002LCCP	PP_002RUA1	PP_002TLT4	PP_002TYGF	PP_002USVS	PP_002WFU1	PP_00318XS	PP_0047725	PP_0031K7W	PP_0047MC5	PP_002M8Q0	PP_002SBE8	PP_002TQQ6	PP_002U28R
PP_002LD28	PP_002RUET	PP_002TM1N	PP_002TYHC	PP_002USUU	PP_002WFT3	PP_00318Q6	PP_004778T	PP_0031K6Y	PP_0047ME1	PP_002M8US	PP_002SBF6	PP_002TQNA	PP_002U29P
PP_002LD1A	PP_002RUBZ	PP_002TM2L	PP_002TYJA	PP_002UT0G	PP_002WFVZ	PP_003191J	PP_004779R	PP_0031K8U	PP_0047MFZ	PP_002M8WN	PP_002SBRK	PP_002TQT0	PP_002U25X
PP_002LCZE	PP_002RUDV	PP_002TLYU	PP_002TYK8	PP_002UT3A	PP_002WFYT	PP_0031984	PP_00477J6	PP_0031KDJ	PP_0047MGX	PP_002M8XL	PP_002SBQM	PP_002TQR4	PP_002U24Z
PP_002LD52	PP_002RUKG	PP_002TLV0	PP_002TYN2	PP_002UT72	PP_002WG3H	PP_0031992	PP_00477FD	PP_0031KRT	PP_0047MNJ	PP_002M8SW	PP_002SBUD	PP_002TQP8	PP_002U2G9
PP_002LD8W	PP_002RUFR	PP_002TM3J	PP_002TYSU	PP_002UTBU	PP_002WG79	PP_00319CW	PP_00477L2	PP_0031KJ7	PP_0047MSA	PP_002VQP4	PP_002X5Y1	PP_0031HFG	PP_0047JRF
PP_002LD7Y	PP_002RUJJ	PP_002TM7A	PP_002TYTS	PP_002UT80	PP_002WGPA	PP_00319A0	PP_00477RS	PP_0031KM1	PP_0047MPG	PP_002VQN6	PP_002X6F1	PP_0031HCN	PP_0047JTB
PP_002LDFG	PP_002RUHL	PP_002TM4G	PP_002TYZE	PP_002UT9Y	PP_002WH2J	PP_00319GN	PP_00477TN	PP_0031KGC	PP_0047MLN	PP_002VQTW	PP_002X6QG	PP_0031HHB	PP_0047K2T
PP_002LDGE	PP_002RUGP	PP_002TM0Q	PP_002TYYG	PP_002UUJC	PP_002WKES	PP_00319S1	PP_0047816	PP_0031KZB	PP_0047MU6	PP_002VQUU	PP_002X77G	PP_0031HK7	PP_0047JU9
PP_002LDBQ	PP_002RUMC	PP_002TM96	PP_002TYWL	PP_002UVCQ	PP_002WLKE	PP_00319VV	PP_0047840	PP_0031KXF	PP_0047MYY	PP_002VQR0	PP_002X76J	PP_0031HJ9	PP_0047KAB
PP_002LDHB	PP_002RV76	PP_002TMB2	PP_002TYUQ	PP_002UWAT	PP_002WLXQ	PP_00319YP	PP_0047832	PP_0031KYD	PP_0047MQE	PP_002VQWQ	PP_002X81T	PP_0031HGE	PP_0047KB9
PP_002LYNG	PP_002RVZM	PP_002TM88	PP_002TYVN	PP_002V15W	PP_002WMN7	PP_0031A4B	PP_00478AN	PP_0031L5Z	PP_0047MRC	PP_002VQXN	PP_002X8ML	PP_0031HM3	PP_0047K7H
PP_002LYPE	PP_002RW4B	PP_002TMA4	PP_002TZ36	PP_002V18Q	PP_002WMP5	PP_0031A75	PP_00478H7	PP_0031LH8	PP_0047N0U	PP_002VQZJ	PP_002X9KP	PP_0031HL5	PP_0047K8F
PP_002LYMJ	PP_002RWLC	PP_002TMDY	PP_002TZ44	PP_002VF0S	PP_002WMWR	PP_0031ADT	PP_00478FC	PP_0031LEF	PP_0047N4L	PP_002VR1E	PP_002X9S9	PP_0031HN1	PP_0047KD5
PP_002LYQC	PP_002RWTY	PP_002TMC0	PP_002TZ1A	PP_002VF2N	PP_002WN9Z	PP_0031AAZ	PP_00478DG	PP_0031LVJ	PP_0047N2Q	PP_002VQVS	PP_002XAJQ	PP_0031HVM	PP_0047KX2
PP_002M4KE	PP_002RX66	PP_002TMFU	PP_002TZ0C	PP_002VEYW	PP_002WNWQ	PP_0031AS0	PP_00478J5	PP_0031LZA	PP_0047NB6	PP_002VR48	PP_002XAW0	PP_0031HRV	PP_0047L8E
PP_002M4Q4	PP_002RX74	PP_002TMEW	PP_002TZ60	PP_002VFD0	PP_002WP1E	PP_0031AP6	PP_00479FB	PP_0031LWG	PP_0047N6G	PP_002VR0G	PP_002XB4J	PP_0031HUP	PP_0047L9C
PP_002M4DT	PP_002RXSZ	PP_002TMHP	PP_002TZDL	PP_002VF7C	PP_002WPL9	PP_0031ATY	PP_00479BK	PP_0031M6W	PP_0047N7E	PP_002VQYL	PP_002XCGT	PP_0031HTR	PP_0047LB8
PP_002M4HJ	PP_002RXZK	PP_002TMLH	PP_002TZFG	PP_002VF98	PP_002WQSW	PP_0031B58	PP_00479TL	PP_0031M8S	PP_0047ND2	PP_002VR64	PP_002XDDY	PP_0031HZD	PP_0047LHV
PP_002M4S0	PP_002RXXP	PP_002TMMF	PP_002TZCN	PP_002VFGU	PP_002WRAU	PP_0031B2E	PP_00479UJ	PP_0031MFC	PP_0047NC4	PP_002VR3A	PP_002XDKK	PP_0031J0B	PP_0047LNK
PP_002M4JG	PP_002RY3B	PP_002TMGS	PP_002TZAS	PP_002VFHR	PP_002WREL	PP_0031BCU	PP_00479VG	PP_0031MGA	PP_0047NJR	PP_002VR80	PP_002XHWT	PP_0031J7X	PP_0047LJT
PP_002M4YN	PP_002RYAX	PP_002TMQ9	PP_002TZBQ	PP_002VFFW	PP_002WRDN	PP_0031BGL	PP_0047A9N	PP_0031XV7	PP_0047NLM	PP_002M72C	PP_002S9QP	PP_002TPHM	PP_002U124
PP_002M4XQ	PP_002RY9Z	PP_002TMT3	PP_002TZEJ	PP_002VFJP	PP_002WRYH	PP_0031BFN	PP_0047AAL	PP_0031XW5	PP_0047NA8	PP_002M772	PP_002S9RM	PP_002TPEU	PP_002U0ZA
PP_002M4VU	PP_002RYHG	PP_002TMS5	PP_002TZJ9	PP_002VFMH	PP_002WSAT	PP_0031BJF	PP_0047ADE	PP_0031XX3	PP_0047NE0	PP_002M7AW	PP_002S9SK	PP_002TPMD	PP_002U1AN
PP_002M50J	PP_002RYKC	PP_002TMWX	PP_002TZHB	PP_002VFQB	PP_002WT60	PP_0031BVT	PP_0047ACG	PP_003RVXQ	PP_0047NPF	PP_002M756	PP_002S9X9	PP_002TPKH	PP_002U116
PP_002M51G	PP_002RYFM	PP_002TMXV	PP_002TZN1	PP_002VFNF	PP_002WTGE	PP_0031C3B	PP_0047AH5	PP_003RWEQ	PP_0047NMK	PP_002M79Y	PP_002S9VD	PP_002TPLF	PP_002U132
PP_002M54A	PP_002RYM8	PP_002TMZR	PP_002TZM3	PP_002VFT5	PP_002WTK7	PP_0031C65	PP_0047AK1	PP_003RW58	PP_0047NRB	PP_002M7DQ	PP_002S9Z5	PP_002TPNB	PP_002U15Y
PP_002M566	PP_002RYP4	PP_002TMVZ	PP_002TZL5	PP_002VFV1	PP_002WU0B	PP_0031C2D	PP_0047AMX	PP_003RWCU	PP_0047NNH	PP_002M7EN	PP_002S9UF	PP_002TPUZ	PP_002U18S
PP_002M590	PP_002RYLA	PP_002TN0P	PP_002TZTR	PP_002VFWZ	PP_002WUPY	PP_0031CHG	PP_0047B13	PP_003RWDS	PP_0047NQD	PP_002M7BU	PP_002S9WB	PP_002TPR5	PP_002U1DG
PP_002M5EQ	PP_002RYN6	PP_002TN3H	PP_002TZST	PP_002VFR9	PP_002WVGC	PP_0031CTW	PP_0047AY9	PP_003RWP5	PP_0047NU5	PP_002M7HF	PP_002SABF	PP_002TPZP	PP_002U1CJ
PP_002M5KD	PP_002RYSY	PP_002TN2K	PP_002TZPZ	PP_002VG2M	PP_002WW41	PP_0031CSY	PP_0047B5V	PP_003RWQ3	PP_0047NW1	PP_002M7N5	PP_002SADB	PP_002TPS3	PP_002U1EE
PP_002M5JF	PP_002RYR0	PP_002TN5D	PP_002TZUP	PP_002VFZT	PP_002WWTN	PP_0031D2C	PP_0047BCF	PP_003SD3T	PP_0047NT7	PP_002M7FL	PP_002SAKY	PP_002TQ2H	PP_002U1FC
PP_002M5LB	PP_002RYTW	PP_002TN6B	PP_002TZYF	PP_002VFXX	PP_002WXGA	PP_0031D48	PP_0047BG7	PP_003T0UM	PP_0047NYX	PP_002M7L9	PP_002SAJ0	PP_002TQ0M	PP_002U1J5
PP_002M5TX	PP_002RZ1E	PP_002TN4F	PP_002TZQX	PP_002VG3K	PP_002WXMZ	PP_0031D80	PP_0047C04	PP_003T0VK	PP_0047NV3	PP_002M7Q1	PP_002SAH2	PP_002TPYR	PP_002U1L1
PP_002M5Q3	PP_002RYVS	PP_002TN79	PP_002TZRV	PP_002VFU3	PP_002WXNX	PP_0031DN5	PP_0047C3Y	PP_003T0RT	PP_0047NZV	PP_002M7TV	PP_002SAG5	PP_002TPVX	PP_002U1K3
PP_002M5SZ	PP_002RZ0G	PP_002TN87	PP_002TZVM	PP_002VG1P	PP_002WY9P	PP_0031DL9	PP_0047C20	PP_003T117	PP_0047NXZ	PP_002M7UT	PP_002SAF7	PP_002TQ1K	PP_002U1H7
PP_002M5R1	PP_002RZ64	PP_002TNA3	PP_002U017	PP_002VG6D	PP_002WY4Z	PP_0031E1D	PP_0047C7Q	PP_003T0ZB	PP_0047P4K	PP_002M80F	PP_002SANS	PP_002TQ3F	PP_002U1NX
PP_002M5UV	PP_002RZ3A	PP_002TN95	PP_002TZWK	PP_002VG0R	PP_002WYL0	PP_0031E39	PP_0047CAJ	PP_003T0XF	PP_0047P2P	PP_002M81D	PP_002SAZ4	PP_002TQ77	PP_002U1RR
PP_002M5WR	PP_002RZ48	PP_002TNLG	PP_002U025	PP_002VG7B	PP_002WYWE	PP_0031E8Z	PP_0047CH3	PP_003T18T	PP_0047P7D	PP_002M839	PP_002SB10	PP_002TQ93	PP_002U1PV
PP_002M5XP	PP_002RZ56	PP_002TNCZ	PP_002TZZD	PP_002VFYV	PP_002WYPU	PP_0031EFK	PP_0047CUF	PP_003T0YD	PP_0047P3M	PP_002VPJF	PP_002X1VB	PP_0031GHC	PP_0047HY2
PP_002M5YM	PP_002RZ9Y	PP_002TNFT	PP_002U08T	PP_002VG89	PP_002WZBJ	PP_0031EQ0	PP_0047CZ5	PP_003T0WH	PP_0047P6F	PP_002VPQ3	PP_002X22X	PP_0031GK8	PP_0047HW6
PP_002M60H	PP_002RZBU	PP_002TNDX	PP_002U009	PP_002VGB3	PP_002X0G5	PP_0031ETU	PP_0047D3X	PP_003T15Z	PP_0047P0T	PP_002VPUV	PP_002X201	PP_0031GQY	PP_0047HZ0
PP_002M62D	PP_002RZCS	PP_002TNJL	PP_002U05Z	PP_002VG97	PP_002X0H2	PP_0031F0E	PP_0047D6R	PP_003T109	PP_0047P1R	PP_002VPWR	PP_002X1X7	PP_0031GRW	PP_0047JC8
PP_002M63B	PP_002RZQ1	PP_002TNEV	PP_002U0AP	PP_002VGC1	PP_002X0X8	PP_0031F1C	PP_0047DDB	PP_003T125	PP_0047P5H	PP_002VPTX	PP_002X24T	PP_0031GM4	PP_0047J6L
PP_002M665	PP_002RZJD	PP_002TNNC	PP_002U07V	PP_002VG4H	PP_002X0TG	PP_0031F38	PP_0047DCD	PP_003T1EF	PP_0047P99	PP_002VPXP	PP_002X1Y5	PP_0031GSU	PP_0047J8G
PP_002M681	PP_002RZTV	PP_002TNME	PP_002U0CK	PP_002VMUX	PP_002X0VC	PP_0031F54	PP_0047DUE	PP_003T1AP	PP_0047P8B	PP_002VQ2D	PP_002X29H	PP_0031GTS	PP_0047JAC
PP_002M69Z	PP_002RZRZ	PP_002TNXU	PP_002U09R	PP_002VN1H	PP_002X0Y6	PP_0031F46	PP_0047E7N	PP_003T133	PP_0047PEZ	PP_002VQ65	PP_002X2CB	PP_0031H1A	PP_0047JBA
PP_002M6BV	PP_002RZWP	PP_002TNPA	PP_002U0EF	PP_002VNTY	PP_002X0UE	PP_0031F62	PP_0047E6Q	PP_003T141	PP_0047PFX	PP_002VQ73	PP_002X2H0	PP_0031H0C	PP_0047JD6
PP_002M673	PP_002RZZH	PP_002TNS4	PP_002U0H8	PP_002VNXQ	PP_002X15S	PP_0031F9W	PP_0047EBE	PP_003T16X	PP_0047PA7	PP_002VQEP	PP_002X2MS	PP_0031H44	PP_0047JG0
PP_002M6EP	PP_002RZYK	PP_002TNU0	PP_002U0BM	PP_002VNYN	PP_002X16Q	PP_0031F8Y	PP_0047EF6	PP_003T17V	PP_0047PB5	PP_002VQ81	PP_002X2NQ	PP_0031H8W	PP_0047JE4
PP_002M6M8	PP_002S0AT	PP_002TNR6	PP_002U0DH	PP_002VP1G	PP_002X17N	PP_0031FK9	PP_0047E4U	PP_003T1BM	PP_0047PC3	PP_002VQDR	PP_002X2PN	PP_0031HEJ	PP_0047JJV
PP_002M6GK	PP_002S0EK	PP_002TNZQ	PP_002U0K4	PP_002VNZL	PP_002X19J	PP_0031FTT	PP_0047ECC	PP_003T1CK	PP_0047PD1	PP_002VQCT	PP_002X2RJ	PP_0031H7Y	PP_0047JF2
PP_002M6AX	PP_002S061	PP_002TNVY	PP_002U0J6	PP_002VNVU	PP_002X18L	PP_0031FQZ	PP_0047EQM	PP_003T1DH	PP_0047PNG	PP_002VQKC	PP_002X2UC	PP_0031H28	PP_0047JKT
PP_002M6P4	PP_002S07Z	PP_002TP1L	PP_002U0M0	PP_002VP4A	PP_002X1E8	PP_0031FVP	PP_0047EW9	PP_003T1FD	PP_0047PMJ	PP_002VQGK	PP_002X3SF	PP_0031H36	PP_0047JPK
PP_002M6LA	PP_002S0UQ	PP_002TP0N	PP_002U0QU	PP_002VP0J	PP_002X1LV	PP_0031FXK	PP_0047EX7	PP_003T1L2	PP_0047PGV	PP_002VQLA	PP_002X49F	PP_0031H60	PP_0047JQH
PP_002M6FM	PP_002S0ZE	PP_002TP5C	PP_002U0FD	PP_002VP3C	PP_002X1BE	PP_0031G0D	PP_0047F3V	PP_003T1GB	PP_0047PLL	PP_002VQJE	PP_002X4RG	PP_0031H52	PP_0047JLR
PP_002M6Q2	PP_002S152	PP_002TP3G	PP_002U0NY	PP_002VP58	PP_002X1NR	PP_0031FYH	PP_0047F7M	PP_003T1H8	PP_0047PPE	PP_002VQSY	PP_002X5W5	PP_0031H9U	PP_0047JW5
PP_002M6DR	PP_002S11A	PP_002TP2J	PP_002U0PW	PP_002VP82	PP_002X1MT	PP_0031G61	PP_0047FLU	PP_003T1M0	PP_0047PT6	PP_003T208	PP_0047Q1Q	PP_003T240	PP_0047QA6
PP_002M6JE	PP_002S9DC	PP_002TP4E	PP_002U0TN	PP_002VP74	PP_002X1KX	PP_0031G37	PP_0047FMS	PP_003T1QU	PP_0047PV2	PP_003T1YC	PP_0047Q2N	PP_003T25Y	PP_0047Q7C
PP_002M6TW	PP_002S9EA	PP_002TP78	PP_002U0VJ	PP_002VP90	PP_002X1PP	PP_0031G29	PP_0047FPN	PP_003T1TN	PP_0047PRA	PP_003T1ZA	PP_0047Q8A	PP_003T232	PP_0047QKM
PP_002M6R0	PP_002S9G6	PP_002TP6A	PP_002U0WG	PP_002VP66	PP_002X1UD	PP_0031G9V	PP_0047FY4	PP_003T1NY	PP_0047Q0S	PP_003T216	PP_0047Q4J	PP_003T224	PP_0047QLK
PP_002M6ZJ	PP_002S9H3	PP_002TP86	PP_002U0UL	PP_002VPBW	PP_002X1TF	PP_0031GCP	PP_0047HBB	PP_003T1RS	PP_0047PW0	PP_003T1XE	PP_0047Q6E	PP_003T2BL	PP_0047QEY
PP_002M6VS	PP_002S9F8	PP_002TPA2	PP_002U0RS	PP_002VPDS	PP_002X1QM	PP_0031G8X	PP_0047HF3	PP_003T1PW	PP_0047Q3L	PP_003T2AN	PP_0047QT5	PP_003T26W	PP_0047QGU
PP_002M6XN	PP_002S9CE	PP_002TP94	PP_002U0YC	PP_002VPAY	PP_002X1W9	PP_0031G7Z	PP_0047HQJ	PP_003T1WG	PP_0047PS8	PP_003T2DG	PP_0047QNF	PP_003T28S	PP_0047QMH
PP_002M73A	PP_002S9PR	PP_002TPB0	PP_002U108	PP_002VPFN	PP_002X1Z3	PP_0031GGF	PP_0047J1W	PP_003T1SQ	PP_0047PXY	PP_003T2MZ	PP_0047QR9	PP_003W8YZ	PP_0047QS7
PP_002M70G	PP_002S9LX	PP_002TPJK	PP_002U0XE	PP_002VPN7	PP_002X21Z	PP_0031GBR	PP_0047HRG	PP_003T1UL	PP_0047PZU	PP_003W8LP	PP_0047QXX	PP_003WAGW	PP_0047QV1
PP_0047QWZ
